# Supplementary material for: VARS2 Depletion Leads to Activation of the Integrated Stress Response and Disruptions in Mitochondrial Fatty Acid Oxidation
Source: Int J Mol Sci. 2022 Jun 30;23(13):7327. doi: 10.3390/ijms23137327 (PMC9267100; doi:10.3390/ijms23137327)
Supplement: Supplementary file 1 [file ijms-23-07327-s001.zip]

Archive with 1 entries (1 files):
- ijms-1789489-SI.pdf
